# Supplementary material for: Turning Waste into Treasure: The Full Technological Process and Product Performance Characterization of Flushable Wet Wipes Prepared from Corn Stalk
Source: Materials (Basel). 2023 Nov 16;16(22):7189. doi: 10.3390/ma16227189 (PMC10672815; doi:10.3390/ma16227189)
Supplement: Supplementary file 1 [file materials-16-07189-s001.zip]

Archive with 1 entries (1 files):
- materials-2683905-supplementary.pdf
